# Supplementary material for: Performance of ChatGPT on the India Undergraduate Community Medicine Examination: Cross-Sectional Study
Source: JMIR Form Res. 2024 Mar 25;8:e49964. doi: 10.2196/49964 (PMC11002731; doi:10.2196/49964)
Supplement: Multimedia Appendix 1 [file formative_v8i1e49964_app1.xlsx]

## Sheet: Paper 1
Q no	Questions	Relevancy			Coherence			Completeness			Score			Evaluator Comments
		Evaluator 1	Evaluator 2	Mean	Evaluator 1	Evaluator 2	Mean	Evaluator 1	Evaluator 2	Mean	Evaluator 1	Evaluator 2	Mean/Final Score
1	Epidemic & steps of the epidemic investigations	5	4	4.5	5	4	4.5	4	5	4.5	13	10	11.5
2	Different methods of disposal of waste	5	4	4.5	5	4	4.5	4	4	4	13	9	11	Anaerobic method needs to written in more detail
3	Effects of Heat stress	5	5	5	5	5	5	5	5	5	5	5	5
4	Epidemic Dropsy	4	0	2	4	0	2	3	0	1.5	2	0	0 (Adjudicated by third evaluator)	Wrong answer
5	PQLI	5	4	4.5	5	4	4.5	4	4	4	2.5	3	2.75
6	Social factors influencing health of the people	5	4	4.5	5	4	4.5	5	5	5	4	4	4
7	Measures of Dispersion	5	5	5	5	5	5	3	5	4	3.5	4	3.75
8	Cold Chain	3	3	3	4	3	3.5	3	3	3	1.5	2	1.75	Definition is not proper, Equipements like ILR were not discussed
9	Health hazards of health care waste	5	4	4.5	5	4	4.5	5	4	4.5	4.5	4	4.25
10	Disaster preparedness	5	4	4.5	5	4	4.5	4	5	4.5	4	4	4
11	Spectrum of health	5	5	5	5	5	5	3	5	4	2	2	2
12	Difference between case control & cohort study	5	4	4.5	5	4	4.5	5	4	4.5	3	2.5	2.75
13	Acculturation	5	5	5	5	5	5	4	5	4.5	3	2	2.5
14	Effects of Noise pollution	5	5	5	5	5	5	5	5	5	3	3	3
15	Effects of Noise pollution	5	5	5	4	5	4.5	5	5	5	3	2.5	2.75
16	Secondary Attack Rate	5	5	5	4	5	4.5	4	4	4	2.5	2.5	2.5	Formula is missing
17	Iceberg of Disease	5	4	4.5	4	4	4	4	3	3.5	2.5	1.5	2	Lack of examples and figures
18	Types of screening	4	4	4	4	4	4	4	4	4	2	2.5	2.25
19	Comprehensive Mental Health Action Plan	2	5	3.5	5	5	5	3	5	4	1.5	2.5	2
20	Isolation & Quarantine	5	4	4.5	5	4	4.5	4	4	4	2.5	2.5	2.5
										Total	78	68.5	72.25

## Sheet: paper 2
Q no	Question	Relevancy			Coherence			Completeness			Score			Comments
		Evaluator 1	Evaluator 2	Mean	Evaluator 1	Evaluator 2	Mean	Evaluator 1	Evaluator 2	Mean	Evaluator 1	Evaluator 2	Mean/Final score
1	Infant Mortality Rate. Describe in detail factors for IMR and Preventive and Control measures	4	4	4	5	4	4.5	3	3.5	3.25	11	10	10.5	National Health programs related to IMR was not present
2	epidemiology of TB, prevention, control & NTEP	4	3	3.5	4	3	3.5	3	2.5	2.75	10	9	9.5	Epidemiological triad of TB was not mentioned
3	Elements of primary health care	4	2	3	4	2	3	3	1	2	3	1	2 (Adjudicated by third evaluator)	Elements are mentioned partially, rather principals are given completely
4	Planning Cycle	5	3	4	5	3	4	4	3	3.5	4	3	3.5	Less number of steps and no figures are provided
5	Syndromic Approach of STDs	4	3	3.5	4	3	3.5	3	3	3	3.5	2	2.75	More explanation with examples required
6	Models of Health Education	4	3	3.5	4	3	3.5	4	3	3.5	4	2.5	3.25	More advanced models are explained by ChatGPT
7	Epidemiology of RTA	3	2.5	2.75	5	2.5	3.75	3	2.5	2.75	4	3	3.5	Epidemiological triad of RTA was not mentioned
8	Occupational Cancer	4	3.5	3.75	4	4	4	4	2.5	3.25	4	4	4	Examples were missing
9	Oral contraceptives	5	5	5	4	5	4.5	3	3.5	3.25	3	4	3.5
10	Ford Foundation	5	1	3	5	1	3	5	1	3	5	2	4 (Adjudicated by third evaluator)	Requires more information
11	Pneumococcal Vaccine	5	5	5	5	5	5	3	5	4	2	2.5	2.25
12	Plumbism	5	5	5	5	5	5	4	5	4.5	2.5	2.5	2.5
13	Network analysis	5	3	4	3	3	3	4	3	3.5	1.5	1	1.25	PERT & CPM needs to be mentioned
14	Road to Health	5	2.5	3.75	5	2.5	3.75	4	2.5	3.25	2.5	2	2.25
15	Juvenile Delinquency	5	4	4.5	5	4	4.5	4	4	4	1	3	3 (Adjudicated by third evaluator)
16	Post Exposure Prophylaxis of Rabies	5	5	5	5	5	5	3	4	3.5	3	2.5	2.75	Vaccine schedule is missing
17	Barriers of Communication	5	5	5	5	5	5	5	5	5	3	3	3
18	Provision of services under IDCS	5	5	5	5	5	5	5	5	5	3	3	3
19	DASH Diet	5	5	5	5	5	5	5	5	5	3	2.5	2.75
20	GOBI	1	1	1	2	1	1.5	2	1	1.5	0.5	1	0.75	Incorrect answer
											73.5	63.5	61

## Sheet: Student scores 
S.no	Paper 1	Paper II
1	38	36.5
2	42	22
3	51	59.5
4	11.5	17
5	18.5	41.5
6	12	14
7	4.5	34
8	23	33.5
9	30.5	32
10	43.5	34.5
11	78.5	60
12	11.5	15.5
13	25.5	26
14	18.5	35.5
15	27.5	46.5
16	22.5	25.5
17	18.5	28.5
18	35	34
19	60.5	52
20	49.5	45.5
21	70.5	56
22	13	7.5
23	35	26.5
24	69	60.5
25	44	44
26	36.5	60
27	54.5	50
28	22.5	28
29	50	34.5
30	69	64
31	14.5	25
32	30	24.5
33	10.5	17.5
34	38.5	58.5
35	32	52
36	30	40
37	15	32.5
38	19	31
39	35.5	56
40	33	54
41	22	41
42	50	40
43	53	66
44	68	66.5
45	50	27
46	64	62
47	66	87
48	61	76
49	54	67
50	63	64
51	59	84.5
52	22	43.5
53	45	61
54	35	26
55	58	60
56	61.5	75.5
57	59	44.5
58	50	47.5
59	53	37.5
60	54	59
61	55	52
62	17	25.5
63	67.5	64
64	64.5	61.5
65	37.5	42
66	49	42
67	67	57
68	63	63
69	47.5	35
70	43	62
71	60.5	57.5
72	50	51
73	31.5	38
74	50	43.5
75	57	56
76	60	68.5
77	80.5	64
78	56.5	66.5
79	64	50
80	56.5	37
81	32	50
82	56	46
83	55.5	65
84	59	45
85	79	67
86	19.5	17
87	33	50
88	23.5	41
89	46	39
90	36	33.5
91	34.5	25
92	46	37
93	23.5	18.5
94	41	52
Mean score	43.1223	45.4574
